# Supplementary material for: Overexpression of Neuron-Derived Orphan Receptor 1 (NOR-1) Rescues Cardiomyocytes from Cell Death and Improves Viability after Doxorubicin Induced Stress
Source: Biomedicines. 2021 Sep 16;9(9):1233. doi: 10.3390/biomedicines9091233 (PMC8471245; doi:10.3390/biomedicines9091233)
Supplement: Supplementary file 1 [file biomedicines-09-01233-s001.zip]

Archive with 1 entries (1 files):
- biomedicines-1374525-supplementary.pdf
